# Supplementary material for: Isogenic Mammary Models of Intraductal Carcinoma Reveal Progression to Invasiveness in the Absence of a Non-Obligatory In Situ Stage
Source: Cancers (Basel). 2023 Apr 12;15(8):2257. doi: 10.3390/cancers15082257 (PMC10136757; doi:10.3390/cancers15082257)
Supplement: Supplementary file 1 [file cancers-15-02257-s001.zip]

Archive with 1 entries (1 files):
- cancers-2311154-supplementary.pdf
